# Supplementary material for: The Influence of the Surface Chemistry of Cellulose Nanocrystals on Ethyl Lauroyl Arginate Foam Stability
Source: Polymers (Basel). 2022 Dec 9;14(24):5402. doi: 10.3390/polym14245402 (PMC9785919; doi:10.3390/polym14245402)
Supplement: Supplementary file 1 [file polymers-14-05402-s001.zip]

Archive with 9 entries (9 files):
- Video S1 LAE 0.075mM_t003_2x.avi
- Video S2 LAE 0.15mM_t001_2x.avi
- Video S3 LAE 0.35mM_t004_2x.avi
- Video S4 LAE 0.075 mM_sCNC_LAE_0.075mM_t001_2x.avi
- Video S5 LAE 0.15 mM sCNC_t005_5x.avi
- Video S6 LAE 0.35 mM sCNC_t004_5x.avi
- Video S7 LAE 0.075 mM cCNC_t001_10x.avi
- Video S8 LAE 0.15 mM cCNC_t001_10x.avi
- Video S9 LAE 0.35 mM cCNC_t002_5x.avi
